# Supplementary material for: A New Mathematical Model for the Interpretation of Translational Research Evaluating Six CTLA-4 Polymorphisms in High-Risk Melanoma Patients Receiving Adjuvant Interferon
Source: PLoS One. 2014 Jan 27;9(1):e86375. doi: 10.1371/journal.pone.0086375 (PMC3903519; doi:10.1371/journal.pone.0086375)
Supplement: Table S1 — Excel worksheet implementation of the categorization of melanoma patients into shorter/longer survival subgroups using distances between personal and reference allelic patterns of six CTLA-4 polymorphisms studied in this paper. (XLSX) [file pone.0086375.s004.xlsx]

## Sheet: ML
CT318	CT318	CT318	AG49	AG49	AG49	CT60	CT60	CT60	JO31	JO31	JO31	JO30	JO30	JO30	JO27	JO27	JO27		1	0.916667	0.88	0.511628
Major	Hetero	Minor	Major	Hetero	Minor	Major	Hetero	Minor	Major	Hetero	Minor	Major	Hetero	Minor	Major	Hetero	Minor		2	0	0	-0.511628
0	1	0	1	0	0	0	0	1	1	0	0	0	1	0	1	0	0
C/C	C/T	T/T	A/A	A/G	G/G	A/A	A/G	G/G	T/T	G/T	G/G	A/A	A/G	G/G	C/C	C/T	T/T
DC10	DC8	DC13	DC16	DC15		DC8-DC10	DC10-DC13	DC10-DC16	DC10-DC15
-9	-7	-9	-9	-8		2	0	0	-1
	-6	-5	-4	-3	-2	-1	0	1	2	3	4	5	6				OS > 5 YEARS
-6														-6
-5														-5			OS < 5 YEARS
-4														-4
-3														-3			HR Short/Long OS
-2														-2
-1														-1
0									X					0	DC10-DC13
1														1
2														2
3														3
4														4
5														5
6														6
	-6	-5	-4	-3	-2	-1	0	1	2	3	4	5	6
						DC8-DC10

## Sheet: C2
C10																																									V	W	X	Y	Z	AA	AB	AC	AD
CT318_Mjr0	"CT318_Het"	"CT318_Min1"	"AG49_Mjr0"	"AG49_Het"	"AG49_Min1"	"CT60_Mjr0"	"CT60_Het"	"CT60_Min1"	"JO31_Mjr0"	"JO31_Het"	"JO31_Min1"	"JO30_Mjr0"	"JO30_Het"	"JO30_Min1"	"JO27_Mjr0"	"JO27_Het"	"JO27_Min1"				CT318_Mjr0	"CT318_Het"	"CT318_Min1"	"AG49_Mjr0"	"AG49_Het"	"AG49_Min1"	"CT60_Mjr0"	"CT60_Het"	"CT60_Min1"	"JO31_Mjr0"	"JO31_Het"	"JO31_Min1"	"JO30_Mjr0"	"JO30_Het"	"JO30_Min1"	"JO27_Mjr0"	"JO27_Het"	"JO27_Min1"			CT318_Mjr0	"CT318_Het"	"CT318_Min1"	"AG49_Mjr0"	"AG49_Het"	"AG49_Min1"	"CT60_Mjr0"	"CT60_Het"	"CT60_Min1"
0	0	0	1	0	0	0	0	0	0	0	0	0	0	0	0	0	0	CT318_Mjr0		CT318_Mjr0	0	0	0	0	0	0	0	0	0	0	0	0	0	0	0	0	0	0		CT318_Mjr0	0	0	0	-1	0	0	0	0	0
0	0	0	0	0	0	0	0	0	0	0	0	0	0	0	0	0	0	"CT318_Het"		"CT318_Het"	0	1	0	1	0	0	0	0	0	0	0	0	0	0	0	0	0	0		"CT318_Het"	0	-1	0	-1	0	0	0	0	0
0	0	0	0	0	0	0	0	0	0	0	0	0	0	0	0	0	0	"CT318_Min1"		"CT318_Min1"	0	0	0	0	0	0	0	0	0	0	0	0	0	0	0	0	0	0		"CT318_Min1"	0	0	0	0	0	0	0	0	0
0	0	0	0	0	0	0	1	0	0	0	0	0	0	0	0	0	0	"AG49_Mjr0"		"AG49_Mjr0"	0	0	0	1	0	0	0	0	1	0	0	0	0	0	0	0	0	0		"AG49_Mjr0"	0	0	0	-1	0	0	0	-1	-1
0	0	0	0	0	0	0	0	0	0	0	0	0	0	0	0	0	0	"AG49_Het"		"AG49_Het"	0	0	0	0	0	0	0	0	0	0	0	0	0	0	0	0	0	0		"AG49_Het"	0	0	0	0	0	0	0	0	0
0	0	0	0	0	0	0	0	0	0	0	0	0	0	0	0	0	0	"AG49_Min1"		"AG49_Min1"	0	0	0	0	0	0	0	0	0	0	0	0	0	0	0	0	0	0		"AG49_Min1"	0	0	0	0	0	0	0	0	0
0	0	0	0	0	0	0	0	0	0	0	0	0	0	0	0	0	0	"CT60_Mjr0"		"CT60_Mjr0"	0	0	0	0	0	0	0	0	0	0	0	0	0	0	0	0	0	0		"CT60_Mjr0"	0	0	0	0	0	0	0	0	0
0	0	0	0	0	0	0	0	0	1	0	0	0	0	0	0	0	0	"CT60_Het"		"CT60_Het"	0	0	0	0	0	0	0	0	0	0	0	0	0	0	0	0	0	0		"CT60_Het"	0	0	0	0	0	0	0	0	0
0	0	0	0	0	0	0	0	0	0	0	0	0	0	0	0	0	0	"CT60_Min1"		"CT60_Min1"	0	0	0	0	0	0	0	0	1	1	0	0	0	0	0	0	0	0		"CT60_Min1"	0	0	0	0	0	0	0	0	-1
0	0	0	0	0	0	0	0	0	0	0	0	1	0	0	0	0	0	"JO31_Mjr0"		"JO31_Mjr0"	0	0	0	0	0	0	0	0	0	1	0	0	0	1	0	0	0	0		"JO31_Mjr0"	0	0	0	0	0	0	0	0	0
0	0	0	0	0	0	0	0	0	0	0	0	0	0	0	0	0	0	"JO31_Het"		"JO31_Het"	0	0	0	0	0	0	0	0	0	0	0	0	0	0	0	0	0	0		"JO31_Het"	0	0	0	0	0	0	0	0	0
0	0	0	0	0	0	0	0	0	0	0	0	0	0	0	0	0	0	"JO31_Min1"		"JO31_Min1"	0	0	0	0	0	0	0	0	0	0	0	0	0	0	0	0	0	0		"JO31_Min1"	0	0	0	0	0	0	0	0	0
0	0	0	0	0	0	0	0	0	0	0	0	0	0	0	0	1	0	"JO30_Mjr0"		"JO30_Mjr0"	0	0	0	0	0	0	0	0	0	0	0	0	0	0	0	0	0	0		"JO30_Mjr0"	0	0	0	0	0	0	0	0	0
0	0	0	0	0	0	0	0	0	0	0	0	0	0	0	0	0	0	"JO30_Het"		"JO30_Het"	0	0	0	0	0	0	0	0	0	0	0	0	0	1	0	1	0	0		"JO30_Het"	0	0	0	0	0	0	0	0	0
0	0	0	0	0	0	0	0	0	0	0	0	0	0	0	0	0	0	"JO30_Min1"		"JO30_Min1"	0	0	0	0	0	0	0	0	0	0	0	0	0	0	0	0	0	0		"JO30_Min1"	0	0	0	0	0	0	0	0	0
0	0	0	0	0	0	0	0	0	0	0	0	0	0	0	0	0	0	"JO27_Mjr0"		"JO27_Mjr0"	0	1	0	0	0	0	0	0	0	0	0	0	0	0	0	1	0	0		"JO27_Mjr0"	0	-1	0	0	0	0	0	0	0
1	0	0	0	0	0	0	0	0	0	0	0	0	0	0	0	0	0	"JO27_Het"		"JO27_Het"	0	0	0	0	0	0	0	0	0	0	0	0	0	0	0	0	0	0		"JO27_Het"	-1	0	0	0	0	0	0	0	0
0	0	0	0	0	0	0	0	0	0	0	0	0	0	0	0	0	0	"JO27_Min1"		"JO27_Min1"	0	0	0	0	0	0	0	0	0	0	0	0	0	0	0	0	0	0		"JO27_Min1"	0	0	0	0	0	0	0	0	0
C8																					A	B	C	D	E	F	G	H	I	J	K	L	M	N	O	P	Q	R			V	W	X	Y	Z	AA	AB	AC	AD
CT318_Mjr0	"CT318_Het"	"CT318_Min1"	"AG49_Mjr0"	"AG49_Het"	"AG49_Min1"	"CT60_Mjr0"	"CT60_Het"	"CT60_Min1"	"JO31_Mjr0"	"JO31_Het"	"JO31_Min1"	"JO30_Mjr0"	"JO30_Het"	"JO30_Min1"	"JO27_Mjr0"	"JO27_Het"	"JO27_Min1"																								CT318_Mjr0	"CT318_Het"	"CT318_Min1"	"AG49_Mjr0"	"AG49_Het"	"AG49_Min1"	"CT60_Mjr0"	"CT60_Het"	"CT60_Min1"
0	0	0	1	0	0	0	0	0	0	0	0	0	0	0	0	0	0	CT318_Mjr0																						CT318_Mjr0	0	0	0	-1	0	0	0	0	0
0	0	0	0	0	0	0	0	0	0	0	0	0	0	0	0	0	0	"CT318_Het"																						"CT318_Het"	0	-1	0	-1	0	0	0	0	0
0	0	0	0	0	0	0	0	0	0	0	0	0	0	0	0	0	0	"CT318_Min1"																						"CT318_Min1"	0	0	0	0	0	0	0	0	0
0	0	0	0	0	0	0	0	1	0	0	0	0	0	0	0	0	0	"AG49_Mjr0"																						"AG49_Mjr0"	0	0	0	-1	0	0	0	0	0
0	0	0	0	0	0	0	0	0	0	0	0	0	0	0	0	0	0	"AG49_Het"																						"AG49_Het"	0	0	0	0	0	0	0	0	0
0	0	0	0	0	0	0	0	0	0	0	0	0	0	0	0	0	0	"AG49_Min1"																						"AG49_Min1"	0	0	0	0	0	0	0	0	0
0	0	0	0	0	0	0	0	0	0	0	0	0	0	0	0	0	0	"CT60_Mjr0"																						"CT60_Mjr0"	0	0	0	0	0	0	0	0	0
0	0	0	0	0	0	0	0	0	0	0	0	0	0	0	0	0	0	"CT60_Het"																						"CT60_Het"	0	0	0	0	0	0	0	0	0
0	0	0	0	0	0	0	0	0	0	1	0	0	0	0	0	0	0	"CT60_Min1"																						"CT60_Min1"	0	0	0	0	0	0	0	0	-1
0	0	0	0	0	0	0	0	0	0	0	0	0	0	0	0	0	0	"JO31_Mjr0"																						"JO31_Mjr0"	0	0	0	0	0	0	0	0	0
0	0	0	0	0	0	0	0	0	0	0	0	0	1	0	0	0	0	"JO31_Het"																						"JO31_Het"	0	0	0	0	0	0	0	0	0
0	0	0	0	0	0	0	0	0	0	0	0	0	0	0	0	0	0	"JO31_Min1"																						"JO31_Min1"	0	0	0	0	0	0	0	0	0
0	0	0	0	0	0	0	0	0	0	0	0	0	0	0	0	0	0	"JO30_Mjr0"																						"JO30_Mjr0"	0	0	0	0	0	0	0	0	0
0	0	0	0	0	0	0	0	0	0	0	0	0	0	0	1	0	0	"JO30_Het"																						"JO30_Het"	0	0	0	0	0	0	0	0	0
0	0	0	0	0	0	0	0	0	0	0	0	0	0	0	0	0	0	"JO30_Min1"																						"JO30_Min1"	0	0	0	0	0	0	0	0	0
1	0	0	0	0	0	0	0	0	0	0	0	0	0	0	0	0	0	"JO27_Mjr0"																						"JO27_Mjr0"	-1	-1	0	0	0	0	0	0	0
0	0	0	0	0	0	0	0	0	0	0	0	0	0	0	0	0	0	"JO27_Het"																						"JO27_Het"	0	0	0	0	0	0	0	0	0
0	0	0	0	0	0	0	0	0	0	0	0	0	0	0	0	0	0	"JO27_Min1"																						"JO27_Min1"	0	0	0	0	0	0	0	0	0
C13
CT318_Mjr0	"CT318_Het"	"CT318_Min1"	"AG49_Mjr0"	"AG49_Het"	"AG49_Min1"	"CT60_Mjr0"	"CT60_Het"	"CT60_Min1"	"JO31_Mjr0"	"JO31_Het"	"JO31_Min1"	"JO30_Mjr0"	"JO30_Het"	"JO30_Min1"	"JO27_Mjr0"	"JO27_Het"	"JO27_Min1"																								CT318_Mjr0	"CT318_Het"	"CT318_Min1"	"AG49_Mjr0"	"AG49_Het"	"AG49_Min1"	"CT60_Mjr0"	"CT60_Het"	"CT60_Min1"
0	0	0	0	1	0	0	0	0	0	0	0	0	0	0	0	0	0	CT318_Mjr0																						CT318_Mjr0	0	0	0	0	-1	0	0	0	0
0	0	0	0	0	0	0	0	0	0	0	0	0	0	0	0	0	0	"CT318_Het"																						"CT318_Het"	0	-1	0	-1	0	0	0	0	0
0	0	0	0	0	0	0	0	0	0	0	0	0	0	0	0	0	0	"CT318_Min1"																						"CT318_Min1"	0	0	0	0	0	0	0	0	0
0	0	0	0	0	0	0	0	0	0	0	0	0	0	0	0	0	0	"AG49_Mjr0"																						"AG49_Mjr0"	0	0	0	-1	0	0	0	0	-1
0	0	0	0	0	0	0	0	1	0	0	0	0	0	0	0	0	0	"AG49_Het"																						"AG49_Het"	0	0	0	0	0	0	0	0	-1
0	0	0	0	0	0	0	0	0	0	0	0	0	0	0	0	0	0	"AG49_Min1"																						"AG49_Min1"	0	0	0	0	0	0	0	0	0
0	0	0	0	0	0	0	0	0	0	0	0	0	0	0	0	0	0	"CT60_Mjr0"																						"CT60_Mjr0"	0	0	0	0	0	0	0	0	0
0	0	0	0	0	0	0	0	0	0	0	0	0	0	0	0	0	0	"CT60_Het"																						"CT60_Het"	0	0	0	0	0	0	0	0	0
0	0	0	0	0	0	0	0	0	0	1	0	0	0	0	0	0	0	"CT60_Min1"																						"CT60_Min1"	0	0	0	0	0	0	0	0	-1
0	0	0	0	0	0	0	0	0	0	0	0	0	0	0	0	0	0	"JO31_Mjr0"																						"JO31_Mjr0"	0	0	0	0	0	0	0	0	0
0	0	0	0	0	0	0	0	0	0	0	0	1	0	0	0	0	0	"JO31_Het"																						"JO31_Het"	0	0	0	0	0	0	0	0	0
0	0	0	0	0	0	0	0	0	0	0	0	0	0	0	0	0	0	"JO31_Min1"																						"JO31_Min1"	0	0	0	0	0	0	0	0	0
0	0	0	0	0	0	0	0	0	0	0	0	0	0	0	1	0	0	"JO30_Mjr0"																						"JO30_Mjr0"	0	0	0	0	0	0	0	0	0
0	0	0	0	0	0	0	0	0	0	0	0	0	0	0	0	0	0	"JO30_Het"																						"JO30_Het"	0	0	0	0	0	0	0	0	0
0	0	0	0	0	0	0	0	0	0	0	0	0	0	0	0	0	0	"JO30_Min1"																						"JO30_Min1"	0	0	0	0	0	0	0	0	0
1	0	0	0	0	0	0	0	0	0	0	0	0	0	0	0	0	0	"JO27_Mjr0"																						"JO27_Mjr0"	-1	-1	0	0	0	0	0	0	0
0	0	0	0	0	0	0	0	0	0	0	0	0	0	0	0	0	0	"JO27_Het"																						"JO27_Het"	0	0	0	0	0	0	0	0	0
0	0	0	0	0	0	0	0	0	0	0	0	0	0	0	0	0	0	"JO27_Min1"																						"JO27_Min1"	0	0	0	0	0	0	0	0	0
C16
CT318_Mjr0	"CT318_Het"	"CT318_Min1"	"AG49_Mjr0"	"AG49_Het"	"AG49_Min1"	"CT60_Mjr0"	"CT60_Het"	"CT60_Min1"	"JO31_Mjr0"	"JO31_Het"	"JO31_Min1"	"JO30_Mjr0"	"JO30_Het"	"JO30_Min1"	"JO27_Mjr0"	"JO27_Het"	"JO27_Min1"																								CT318_Mjr0	"CT318_Het"	"CT318_Min1"	"AG49_Mjr0"	"AG49_Het"	"AG49_Min1"	"CT60_Mjr0"	"CT60_Het"	"CT60_Min1"
0	0	0	0	0	0	0	0	0	0	0	0	0	0	0	0	0	0	CT318_Mjr0																						CT318_Mjr0	0	0	0	0	0	0	0	0	0
0	0	0	0	0	0	0	0	0	0	0	0	0	0	0	0	0	0	"CT318_Het"																						"CT318_Het"	0	-1	0	-1	0	0	0	0	0
0	0	0	1	0	0	0	0	0	0	0	0	0	0	0	0	0	0	"CT318_Min1"																						"CT318_Min1"	0	0	0	-1	0	0	0	0	0
0	0	0	0	0	0	0	1	0	0	0	0	0	0	0	0	0	0	"AG49_Mjr0"																						"AG49_Mjr0"	0	0	0	-1	0	0	0	-1	-1
0	0	0	0	0	0	0	0	0	0	0	0	0	0	0	0	0	0	"AG49_Het"																						"AG49_Het"	0	0	0	0	0	0	0	0	0
0	0	0	0	0	0	0	0	0	0	0	0	0	0	0	0	0	0	"AG49_Min1"																						"AG49_Min1"	0	0	0	0	0	0	0	0	0
0	0	0	0	0	0	0	0	0	0	0	0	0	0	0	0	0	0	"CT60_Mjr0"																						"CT60_Mjr0"	0	0	0	0	0	0	0	0	0
0	0	0	0	0	0	0	0	0	0	0	1	0	0	0	0	0	0	"CT60_Het"																						"CT60_Het"	0	0	0	0	0	0	0	0	0
0	0	0	0	0	0	0	0	0	0	0	0	0	0	0	0	0	0	"CT60_Min1"																						"CT60_Min1"	0	0	0	0	0	0	0	0	-1
0	0	0	0	0	0	0	0	0	0	0	0	0	0	0	0	0	0	"JO31_Mjr0"																						"JO31_Mjr0"	0	0	0	0	0	0	0	0	0
0	0	0	0	0	0	0	0	0	0	0	0	0	0	0	0	0	0	"JO31_Het"																						"JO31_Het"	0	0	0	0	0	0	0	0	0
0	0	0	0	0	0	0	0	0	0	0	0	0	1	0	0	0	0	"JO31_Min1"																						"JO31_Min1"	0	0	0	0	0	0	0	0	0
0	0	0	0	0	0	0	0	0	0	0	0	0	0	0	0	0	0	"JO30_Mjr0"																						"JO30_Mjr0"	0	0	0	0	0	0	0	0	0
0	0	0	0	0	0	0	0	0	0	0	0	0	0	0	0	0	1	"JO30_Het"																						"JO30_Het"	0	0	0	0	0	0	0	0	0
0	0	0	0	0	0	0	0	0	0	0	0	0	0	0	0	0	0	"JO30_Min1"																						"JO30_Min1"	0	0	0	0	0	0	0	0	0
0	0	0	0	0	0	0	0	0	0	0	0	0	0	0	0	0	0	"JO27_Mjr0"																						"JO27_Mjr0"	0	-1	0	0	0	0	0	0	0
0	0	0	0	0	0	0	0	0	0	0	0	0	0	0	0	0	0	"JO27_Het"																						"JO27_Het"	0	0	0	0	0	0	0	0	0
0	0	1	0	0	0	0	0	0	0	0	0	0	0	0	0	0	0	"JO27_Min1"																						"JO27_Min1"	0	0	-1	0	0	0	0	0	0
C15
CT318_Mjr0	"CT318_Het"	"CT318_Min1"	"AG49_Mjr0"	"AG49_Het"	"AG49_Min1"	"CT60_Mjr0"	"CT60_Het"	"CT60_Min1"	"JO31_Mjr0"	"JO31_Het"	"JO31_Min1"	"JO30_Mjr0"	"JO30_Het"	"JO30_Min1"	"JO27_Mjr0"	"JO27_Het"	"JO27_Min1"																								CT318_Mjr0	"CT318_Het"	"CT318_Min1"	"AG49_Mjr0"	"AG49_Het"	"AG49_Min1"	"CT60_Mjr0"	"CT60_Het"	"CT60_Min1"
0	0	0	0	0	0	0	0	0	0	0	0	0	0	0	0	0	0	CT318_Mjr0																						CT318_Mjr0	0	0	0	0	0	0	0	0	0
0	0	0	1	0	0	0	0	0	0	0	0	0	0	0	0	0	0	"CT318_Het"																						"CT318_Het"	0	-1	0	0	0	0	0	0	0
0	0	0	0	0	0	0	0	0	0	0	0	0	0	0	0	0	0	"CT318_Min1"																						"CT318_Min1"	0	0	0	0	0	0	0	0	0
0	0	0	0	0	0	0	1	0	0	0	0	0	0	0	0	0	0	"AG49_Mjr0"																						"AG49_Mjr0"	0	0	0	-1	0	0	0	-1	-1
0	0	0	0	0	0	0	0	0	0	0	0	0	0	0	0	0	0	"AG49_Het"																						"AG49_Het"	0	0	0	0	0	0	0	0	0
0	0	0	0	0	0	0	0	0	0	0	0	0	0	0	0	0	0	"AG49_Min1"																						"AG49_Min1"	0	0	0	0	0	0	0	0	0
0	0	0	0	0	0	0	0	0	0	0	0	0	0	0	0	0	0	"CT60_Mjr0"																						"CT60_Mjr0"	0	0	0	0	0	0	0	0	0
0	0	0	0	0	0	0	0	0	1	0	0	0	0	0	0	0	0	"CT60_Het"																						"CT60_Het"	0	0	0	0	0	0	0	0	0
0	0	0	0	0	0	0	0	0	0	0	0	0	0	0	0	0	0	"CT60_Min1"																						"CT60_Min1"	0	0	0	0	0	0	0	0	-1
0	0	0	0	0	0	0	0	0	0	0	0	1	0	0	0	0	0	"JO31_Mjr0"																						"JO31_Mjr0"	0	0	0	0	0	0	0	0	0
0	0	0	0	0	0	0	0	0	0	0	0	0	0	0	0	0	0	"JO31_Het"																						"JO31_Het"	0	0	0	0	0	0	0	0	0
0	0	0	0	0	0	0	0	0	0	0	0	0	0	0	0	0	0	"JO31_Min1"																						"JO31_Min1"	0	0	0	0	0	0	0	0	0
0	0	0	0	0	0	0	0	0	0	0	0	0	0	0	0	0	1	"JO30_Mjr0"																						"JO30_Mjr0"	0	0	0	0	0	0	0	0	0
0	0	0	0	0	0	0	0	0	0	0	0	0	0	0	0	0	0	"JO30_Het"																						"JO30_Het"	0	0	0	0	0	0	0	0	0
0	0	0	0	0	0	0	0	0	0	0	0	0	0	0	0	0	0	"JO30_Min1"																						"JO30_Min1"	0	0	0	0	0	0	0	0	0
0	0	0	0	0	0	0	0	0	0	0	0	0	0	0	0	0	0	"JO27_Mjr0"																						"JO27_Mjr0"	0	-1	0	0	0	0	0	0	0
0	0	0	0	0	0	0	0	0	0	0	0	0	0	0	0	0	0	"JO27_Het"																						"JO27_Het"	0	0	0	0	0	0	0	0	0
0	1	0	0	0	0	0	0	0	0	0	0	0	0	0	0	0	0	"JO27_Min1"																						"JO27_Min1"	0	-1	0	0	0	0	0	0	0
[truncated: 11 more columns]
